# Supplementary material for: Brain functional networks associated with social bonding in monogamous voles
Source: eLife. 2021 Jan 14;10:e55081. doi: 10.7554/eLife.55081 (PMC7847304; doi:10.7554/eLife.55081)
Supplement: Figure 3—source data 1. [file elife-55081-fig3-data1.csv]

Partner	Stranger
0.5588	0.4418
0.3095	0.6911
0.2146	0.7859
0.5016	0.499
0.6355	0.3651
0.7729	0.2277
0.6242	0.3764
0.8549	0.1457
0.8362	0.1644
0.7746	0.226
0.0759	0.9247
0.2969	0.7037
0.6471	0.3535
0.1848	0.8158
0.874	0.1266
0.6912	0.3094
0.4818	0.5188
0.6767	0.3239
0.7797	0.2209
0.7931	0.2075
0.8082	0.1924
0.3445	0.6561
0.1608	0.8398
0.5037	0.4969
0.0351	0.9655
0.8961	0.1045
0.7191	0.2815
0.0913	0.6994
0.7824	0.2182
0.8507	0.1499
0.5736	0.427
0.5638	0.4368
Data in first two columns (A2:B33 and B2:B33) is expressed as
Data in second pair of columns is expressed as partner preference index obtained from percentages of time spent in incentive areas associated with the partner and the stranger
*1-16 data rows correspond to female subjects
17-32 data rows correspond to male subjects
