# Supplementary material for: Brain functional networks associated with social bonding in monogamous voles
Source: eLife. 2021 Jan 14;10:e55081. doi: 10.7554/eLife.55081 (PMC7847304; doi:10.7554/eLife.55081)
Supplement: Figure 3—figure supplement 1—source data 1. [file elife-55081-fig3-figsupp1-data1.csv]

48h	sex		72h	sex
0.56	F		0.31	F
0.21	F		0.85	F
0.5	F		0.3	F
0.64	F		0.65	F
0.77	F		0.18	F
0.62	F		0.87	F
0.77	F		0.69	F
0.84	F		0.48	M
0.08	F		0.78	M
0.68	M		0.79	M
0.5	M		0.81	M
0.09	M		0.34	M
0.78	M		0.16	M
0.85	M		0.04	M
0.57	M		0.9	M
0.56	M		0.72	M
partner preference index comparison at different test times from the start of cohabitation
