# Supplementary material for: Brain functional networks associated with social bonding in monogamous voles
Source: eLife. 2021 Jan 14;10:e55081. doi: 10.7554/eLife.55081 (PMC7847304; doi:10.7554/eLife.55081)
Supplement: Figure 5—source data 2. — Values are corrected for a false discovery rate (FDR) of q < 0.05 (PH_pFDR). [file elife-55081-fig5-data2.csv]

edge	F_dof1	F_dof2	F_val	F_p	PH_contrast	PH_t	PH_df	PH_p	PH_pFDR
ACC.LS	2	56	8.876116475	0.000448291	01-02	0.059970418	56	0.952392703	0.952392703			*	P ² 0.05
ACC.LS	2	56	8.876116475	0.000448291	01-03	3.227841244	56	0.002086763	0.015650719	*		**	P ² 0.01
ACC.LS	2	56	8.876116475	0.000448291	02-03	3.675250314	56	0.000533433	0.00800149	**		***	P ² 0.001
LS.mPFC	2	56	8.096795151	0.000815273	01-02	1.04085213	56	0.302417183	0.378021479
LS.mPFC	2	56	8.096795151	0.000815273	01-03	-2.856490988	56	0.006000179	0.025715053	*
LS.mPFC	2	56	8.096795151	0.000815273	02-03	-4.013349136	56	0.000179575	0.00538726	**
BLA.NAcc	2	56	3.379127465	0.041160506	01-02	-1.112184831	56	0.270810536	0.369287094
BLA.NAcc	2	56	3.379127465	0.041160506	01-03	1.225711008	56	0.22543728	0.353277664
BLA.NAcc	2	56	3.379127465	0.041160506	02-03	2.593214101	56	0.012109648	0.033026312	*
LS.RSC	2	56	6.540650504	0.002800081	01-02	-3.270585923	56	0.001839371	0.015650719	*
LS.RSC	2	56	6.540650504	0.002800081	01-03	-1.987291951	56	0.051789334	0.097105001
LS.RSC	2	56	6.540650504	0.002800081	02-03	1.188719616	56	0.239566545	0.353277664
LS.VP	2	56	4.411605991	0.01662683	01-02	-2.540447528	56	0.013870974	0.034677435	*
LS.VP	2	56	4.411605991	0.01662683	01-03	-0.636248496	56	0.527206513	0.608315207
LS.VP	2	56	4.411605991	0.01662683	02-03	2.244219152	56	0.02878877	0.060223059
NAcc.VTA	2	56	5.104470557	0.009195996	01-02	2.312315477	56	0.024460621	0.056447586
NAcc.VTA	2	56	5.104470557	0.009195996	01-03	2.970941758	56	0.00436746	0.0218373	*
NAcc.VTA	2	56	5.104470557	0.009195996	02-03	0.410252134	56	0.683186378	0.731985405
VP.VTA	2	56	4.353545808	0.017482845	01-02	-1.341866644	56	0.185055024	0.308425039
VP.VTA	2	56	4.353545808	0.017482845	01-03	-2.751998632	56	0.007967114	0.026557046	*
VP.VTA	2	56	4.353545808	0.017482845	02-03	-0.483878254	56	0.630359169	0.700399076
LS.HipD	2	56	4.584152316	0.014329958	01-02	3.004255902	56	0.003976411	0.0218373	*
LS.HipD	2	56	4.584152316	0.014329958	01-03	1.042959684	56	0.301448597	0.378021479
LS.HipD	2	56	4.584152316	0.014329958	02-03	-1.743150563	56	0.086795851	0.153169149
mPFC.HipD	2	56	3.393393358	0.040639986	01-02	0.870328125	56	0.387836647	0.465403976
mPFC.HipD	2	56	3.393393358	0.040639986	01-03	-1.169153576	56	0.247294365	0.353277664
mPFC.HipD	2	56	3.393393358	0.040639986	02-03	-2.605101095	56	0.011742074	0.033026312	*
ACC.HipV	2	56	4.497482405	0.015439484	01-02	-2.766559354	56	0.00766135	0.026557046	*
ACC.HipV	2	56	4.497482405	0.015439484	01-03	-0.111096407	56	0.911937125	0.943383233
ACC.HipV	2	56	4.497482405	0.015439484	02-03	2.225218281	56	0.030111529	0.060223059
